# Supplementary material for: Study on Volatile Chemicals as Spoilage Indexes of Salmon by HS-SPME-GC-MS Technique during Non-Frozen Storage
Source: Molecules. 2022 Dec 20;28(1):13. doi: 10.3390/molecules28010013 (PMC9822355; doi:10.3390/molecules28010013)
Supplement: Supplementary file 1 [file molecules-28-00013-s001.zip]

Archive with 1 entries (1 files):
- molecules-2062076-supplementary.pdf
